# Supplementary material for: ﻿A new species of torrent catfish, Liobagrusgeumgangensis (Teleostei, Siluriformes, Amblycipitidae), from Korea
Source: Zookeys. 2023 Sep 26;1180:317–32. doi: 10.3897/zookeys.1180.105233 (PMC10843425; doi:10.3897/zookeys.1180.105233)
Supplement: XML Treatment for Liobagrus geumgangensis [file zookeys.1180.105233-treatment1.xml]

<!DOCTYPE tp:taxon-treatment
  PUBLIC "-//TaxonX//DTD Taxonomic Treatment Publishing DTD v0 20100105//EN" "tax-treatment-NSO.dtd">
<tp:taxon-treatment xmlns:tp="http://www.plazi.org/taxpub"><tp:treatment-meta><kwd-group><label>Taxon classification</label><kwd>
                <named-content content-type="kingdom">Animalia</named-content>
              </kwd><kwd>
                <named-content content-type="order">Siluriformes</named-content>
              </kwd><kwd>
                <named-content content-type="family">Amblycipitidae</named-content>
              </kwd></kwd-group><mixed-citation publication-type="journal"><person-group><name><surname>Kim</surname><given-names>Su-hwan</given-names></name><name><surname>Yun</surname><given-names>Seung-woon</given-names></name><name><surname>Park</surname><given-names>Jong-young</given-names></name></person-group><article-title>﻿A new species of torrent catfish, <italic><tp:taxon-name><tp:taxon-name-part taxon-name-part-type="genus" reg="Liobagrus">Liobagrus</tp:taxon-name-part><tp:taxon-name-part taxon-name-part-type="species" reg="geumgangensis">geumgangensis</tp:taxon-name-part></tp:taxon-name></italic> (<tp:taxon-name><tp:taxon-name-part taxon-name-part-type="subclass">Teleostei</tp:taxon-name-part></tp:taxon-name>, <tp:taxon-name><tp:taxon-name-part taxon-name-part-type="order">Siluriformes</tp:taxon-name-part></tp:taxon-name>, <tp:taxon-name><tp:taxon-name-part taxon-name-part-type="family">Amblycipitidae</tp:taxon-name-part></tp:taxon-name>), from Korea</article-title><source>Zookeys</source><day>26</day><month>09</month><year>2023</year><volume>1180</volume><fpage>317</fpage><lpage>332</lpage><pub-id pub-id-type="doi">10.3897/zookeys.1180.105233</pub-id></mixed-citation></tp:treatment-meta><tp:nomenclature><label>﻿</label><tp:taxon-name>
              <object-id xmlns:xlink="http://www.w3.org/1999/xlink" content-type="arpha" xlink:type="simple">839B3AA4-7E66-5F81-8E34-3BDC61BFDE21</object-id>
              <tp:taxon-name-part taxon-name-part-type="genus" reg="Liobagrus">Liobagrus</tp:taxon-name-part>
              <tp:taxon-name-part taxon-name-part-type="species" reg="geumgangensis">geumgangensis</tp:taxon-name-part>
              <object-id xmlns:xlink="http://www.w3.org/1999/xlink" content-type="zoobank" xlink:type="simple">https://zoobank.org/30082398-3DD5-4F22-B58D-E340E9CF38DE</object-id>
            </tp:taxon-name><tp:taxon-status xmlns:xlink="http://www.w3.org/1999/xlink" xlink:type="simple">sp. nov.</tp:taxon-status><xref ref-type="fig" rid="F1">Figs 1</xref><xref ref-type="fig" rid="F2">, 2</xref><xref ref-type="fig" rid="F3">, 3</xref><xref ref-type="fig" rid="F4">, 4</xref><xref ref-type="fig" rid="F5">, 5</xref><xref ref-type="table" rid="T1">, Tables 1</xref><xref ref-type="table" rid="T2">, 2</xref><xref ref-type="table" rid="T3">, 3</xref></tp:nomenclature><tp:treatment-sec sec-type="type locality" id="SECID0ETWAG"><title>Type locality.</title><p>Geum River, Korea.</p></tp:treatment-sec><tp:treatment-sec sec-type="type material" id="SECID0EYWAG"><title>Type material.</title><p><bold><italic>Holotype</italic>.</bold> CNUC 39103, 70.7 mm <abbrev xmlns:xlink="http://www.w3.org/1999/xlink" xlink:title="standard length" id="ABBRID0EDXAG" xlink:type="simple">SL</abbrev>, male, Geum River, Namyang-myeon, Cheongyang-gun, South Korea. <named-content xmlns:xlink="http://www.w3.org/1999/xlink" content-type="dwc:verbatimCoordinates" xlink:type="simple"><named-content content-type="geo-json" specific-use="{&#34;type&#34;:&#34;Point&#34;,&#34;coordinates&#34;:[126.811472,36.394906]}" id="NCID0EKXAG" xlink:type="simple">36°23'41.66"N, 126°48'41.30"E</named-content></named-content>, collected by J.Y. Park, S.W. Yun and H.T. Kim using a scoop net, 14 March 2018 (Fig. <xref ref-type="fig" rid="F1">1</xref>). <bold><italic>Paratypes</italic>.</bold> CNUC 39102, 39104–39113, 39129–39137 (20), 57.0–88.3 mm <abbrev xmlns:xlink="http://www.w3.org/1999/xlink" xlink:title="standard length" id="ABBRID0EXXAG" xlink:type="simple">SL</abbrev>, same data as holotype.</p><fig id="F1" position="float" orientation="portrait"><object-id xmlns:xlink="http://www.w3.org/1999/xlink" content-type="doi" xlink:type="simple">10.3897/zookeys.1180.105233.figure1</object-id><object-id xmlns:xlink="http://www.w3.org/1999/xlink" content-type="arpha" xlink:type="simple">462BE5E5-FE6A-5ED1-97AA-248AF9CDE1FD</object-id><label>Figure 1.</label><caption><p><italic><tp:taxon-name><tp:taxon-name-part taxon-name-part-type="genus" reg="Liobagrus">Liobagrus</tp:taxon-name-part><tp:taxon-name-part taxon-name-part-type="species" reg="geumgangensis">geumgangensis</tp:taxon-name-part></tp:taxon-name></italic> sp. nov. holotype (CNUC 39103), 70.7 mm <abbrev xmlns:xlink="http://www.w3.org/1999/xlink" xlink:title="standard length" id="ABBRID0EOYAG" xlink:type="simple">SL</abbrev>, male, Geum River, Namyang-myeon, Cheongyang-gun, South Korea; lateral (<bold>A</bold>), dorsal (<bold>B</bold>) and ventral (<bold>C</bold>) views.</p></caption><graphic xmlns:xlink="http://www.w3.org/1999/xlink" xlink:href="zookeys-1180-317_article-105233__-g001.jpg" position="float" orientation="portrait" xlink:type="simple" id="oo_911926.jpg"><uri content-type="original_file" xlink:type="simple">https://binary.pensoft.net/fig/911926</uri></graphic></fig></tp:treatment-sec><tp:treatment-sec sec-type="diagnosis" id="SECID0E4YAG"><title>Diagnosis.</title><p><italic><tp:taxon-name><tp:taxon-name-part taxon-name-part-type="genus" reg="Liobagrus">Liobagrus</tp:taxon-name-part><tp:taxon-name-part taxon-name-part-type="species" reg="geumgangensis">geumgangensis</tp:taxon-name-part></tp:taxon-name></italic> can be distinguished from other species in the genus by the length of the upper and lower jaws, and the presence or absence of serrations on the posterior edge of the pectoral fin, which are representative characteristics of the genus <italic><tp:taxon-name><tp:taxon-name-part taxon-name-part-type="genus" reg="Liobagrus">Liobagrus</tp:taxon-name-part></tp:taxon-name></italic>. <italic><tp:taxon-name><tp:taxon-name-part taxon-name-part-type="genus" reg="Liobagrus">Liobagrus</tp:taxon-name-part><tp:taxon-name-part taxon-name-part-type="species" reg="geumgangensis">geumgangensis</tp:taxon-name-part></tp:taxon-name></italic> has a longer upper than lower jaw and serrations on the posterior edge of the pectoral fin. Species that share these characteristics with <italic><tp:taxon-name><tp:taxon-name-part taxon-name-part-type="genus" reg="Liobagrus">L.</tp:taxon-name-part><tp:taxon-name-part taxon-name-part-type="species" reg="geumgangensis">geumgangensis</tp:taxon-name-part></tp:taxon-name></italic> are as follows: <italic><tp:taxon-name><tp:taxon-name-part taxon-name-part-type="genus" reg="Liobagrus">L.</tp:taxon-name-part><tp:taxon-name-part taxon-name-part-type="species" reg="mediadiposalis">mediadiposalis</tp:taxon-name-part></tp:taxon-name></italic>, <italic><tp:taxon-name><tp:taxon-name-part taxon-name-part-type="genus" reg="Liobagrus">L.</tp:taxon-name-part><tp:taxon-name-part taxon-name-part-type="species" reg="somjinensis">somjinensis</tp:taxon-name-part></tp:taxon-name></italic>, <italic><tp:taxon-name><tp:taxon-name-part taxon-name-part-type="genus" reg="Liobagrus">L.</tp:taxon-name-part><tp:taxon-name-part taxon-name-part-type="species" reg="hyeongsanensis">hyeongsanensis</tp:taxon-name-part></tp:taxon-name></italic>, <italic><tp:taxon-name><tp:taxon-name-part taxon-name-part-type="genus" reg="Liobagrus">L.</tp:taxon-name-part><tp:taxon-name-part taxon-name-part-type="species" reg="huaiheensis">huaiheensis</tp:taxon-name-part></tp:taxon-name></italic> and <italic><tp:taxon-name><tp:taxon-name-part taxon-name-part-type="genus" reg="Liobagrus">L.</tp:taxon-name-part><tp:taxon-name-part taxon-name-part-type="species" reg="pseudostyani">pseudostyani</tp:taxon-name-part></tp:taxon-name></italic>. This new species can be distinguished by the relatively large number of serrations (5–8) on the posterior edge of the pectoral fin (vs. 4–6 in <italic><tp:taxon-name><tp:taxon-name-part taxon-name-part-type="genus" reg="Liobagrus">L.</tp:taxon-name-part><tp:taxon-name-part taxon-name-part-type="species" reg="mediadiposalis">mediadiposalis</tp:taxon-name-part></tp:taxon-name></italic> and <italic><tp:taxon-name><tp:taxon-name-part taxon-name-part-type="genus" reg="Liobagrus">L.</tp:taxon-name-part><tp:taxon-name-part taxon-name-part-type="species" reg="somjinensis">somjinensis</tp:taxon-name-part></tp:taxon-name></italic>, 2–3 in <italic><tp:taxon-name><tp:taxon-name-part taxon-name-part-type="genus" reg="Liobagrus">L.</tp:taxon-name-part><tp:taxon-name-part taxon-name-part-type="species" reg="hyeongsanensis">hyeongsanensis</tp:taxon-name-part></tp:taxon-name></italic>, <italic><tp:taxon-name><tp:taxon-name-part taxon-name-part-type="genus" reg="Liobagrus">L.</tp:taxon-name-part><tp:taxon-name-part taxon-name-part-type="species" reg="huaiheensis">huaiheensis</tp:taxon-name-part></tp:taxon-name></italic> and <italic><tp:taxon-name><tp:taxon-name-part taxon-name-part-type="genus" reg="Liobagrus">L.</tp:taxon-name-part><tp:taxon-name-part taxon-name-part-type="species" reg="pseudostyani">pseudostyani</tp:taxon-name-part></tp:taxon-name></italic>). It can be further differentiated from <italic><tp:taxon-name><tp:taxon-name-part taxon-name-part-type="genus" reg="Liobagrus">L.</tp:taxon-name-part><tp:taxon-name-part taxon-name-part-type="species" reg="huaiheensis">huaiheensis</tp:taxon-name-part></tp:taxon-name></italic> and <italic><tp:taxon-name><tp:taxon-name-part taxon-name-part-type="genus" reg="Liobagrus">L.</tp:taxon-name-part><tp:taxon-name-part taxon-name-part-type="species" reg="pseudostyani">pseudostyani</tp:taxon-name-part></tp:taxon-name></italic> by the subtruncate caudal fin (vs. rounded). <italic><tp:taxon-name><tp:taxon-name-part taxon-name-part-type="genus" reg="Liobagrus">Liobagrus</tp:taxon-name-part><tp:taxon-name-part taxon-name-part-type="species" reg="geumgangensis">geumgangensis</tp:taxon-name-part></tp:taxon-name></italic> is distinguished from its geographically closest congeners <italic><tp:taxon-name><tp:taxon-name-part taxon-name-part-type="genus" reg="Liobagrus">L.</tp:taxon-name-part><tp:taxon-name-part taxon-name-part-type="species" reg="mediadiposalis">mediadiposalis</tp:taxon-name-part></tp:taxon-name></italic> and <italic><tp:taxon-name><tp:taxon-name-part taxon-name-part-type="genus" reg="Liobagrus">L.</tp:taxon-name-part><tp:taxon-name-part taxon-name-part-type="species" reg="somjinensis">somjinensis</tp:taxon-name-part></tp:taxon-name></italic> by the following combination of characteristics: the body and fins are dark yellow, and the margins of the dorsal, anal, and caudal fins are dark brown, but the outermost rim is faintly yellow (vs. broad yellowish outer margin of the fins in <italic><tp:taxon-name><tp:taxon-name-part taxon-name-part-type="genus" reg="Liobagrus">L.</tp:taxon-name-part><tp:taxon-name-part taxon-name-part-type="species" reg="mediadiposalis">mediadiposalis</tp:taxon-name-part></tp:taxon-name></italic> and crescent-shaped band in the middle of the caudal fin in <italic><tp:taxon-name><tp:taxon-name-part taxon-name-part-type="genus" reg="Liobagrus">L.</tp:taxon-name-part><tp:taxon-name-part taxon-name-part-type="species" reg="somjinensis">somjinensis</tp:taxon-name-part></tp:taxon-name></italic>); pectoral fin rays I, 8 (vs. both I, 7); caudal fin rays 52–56 (vs. both 57–61); a relatively short occiput to dorsal-fin origin (6.9–9.8% <abbrev xmlns:xlink="http://www.w3.org/1999/xlink" xlink:title="standard length" id="ABBRID0EGABG" xlink:type="simple">SL</abbrev> vs. 10.3–13.3% in <italic><tp:taxon-name><tp:taxon-name-part taxon-name-part-type="genus" reg="Liobagrus">L.</tp:taxon-name-part><tp:taxon-name-part taxon-name-part-type="species" reg="mediadiposalis">mediadiposalis</tp:taxon-name-part></tp:taxon-name></italic> and 9.7–13.0 in <italic><tp:taxon-name><tp:taxon-name-part taxon-name-part-type="genus" reg="Liobagrus">L.</tp:taxon-name-part><tp:taxon-name-part taxon-name-part-type="species" reg="somjinensis">somjinensis</tp:taxon-name-part></tp:taxon-name></italic>); a short pelvic-fin origin to anal-fin origin (11.9–17.3% <abbrev xmlns:xlink="http://www.w3.org/1999/xlink" xlink:title="standard length" id="ABBRID0EABBG" xlink:type="simple">SL</abbrev> vs. 15.3–20.9% in <italic><tp:taxon-name><tp:taxon-name-part taxon-name-part-type="genus" reg="Liobagrus">L.</tp:taxon-name-part><tp:taxon-name-part taxon-name-part-type="species" reg="mediadiposalis">mediadiposalis</tp:taxon-name-part></tp:taxon-name></italic> and 13.3–18.7% in <italic><tp:taxon-name><tp:taxon-name-part taxon-name-part-type="genus" reg="Liobagrus">L.</tp:taxon-name-part><tp:taxon-name-part taxon-name-part-type="species" reg="somjinensis">somjinensis</tp:taxon-name-part></tp:taxon-name></italic>); a long dorsal-fin base (10.6–13.5% <abbrev xmlns:xlink="http://www.w3.org/1999/xlink" xlink:title="standard length" id="ABBRID0E1BBG" xlink:type="simple">SL</abbrev> vs. 7.7–10.4% in <italic><tp:taxon-name><tp:taxon-name-part taxon-name-part-type="genus" reg="Liobagrus">L.</tp:taxon-name-part><tp:taxon-name-part taxon-name-part-type="species" reg="mediadiposalis">mediadiposalis</tp:taxon-name-part></tp:taxon-name></italic> and 8.8–11.3% in <italic><tp:taxon-name><tp:taxon-name-part taxon-name-part-type="genus" reg="Liobagrus">L.</tp:taxon-name-part><tp:taxon-name-part taxon-name-part-type="species" reg="somjinensis">somjinensis</tp:taxon-name-part></tp:taxon-name></italic>); and 8–9 gill rakes (vs. 7–11 in <italic><tp:taxon-name><tp:taxon-name-part taxon-name-part-type="genus" reg="Liobagrus">L.</tp:taxon-name-part><tp:taxon-name-part taxon-name-part-type="species" reg="mediadiposalis">mediadiposalis</tp:taxon-name-part></tp:taxon-name></italic> and 7–9 in <italic><tp:taxon-name><tp:taxon-name-part taxon-name-part-type="genus" reg="Liobagrus">L.</tp:taxon-name-part><tp:taxon-name-part taxon-name-part-type="species" reg="somjinensis">somjinensis</tp:taxon-name-part></tp:taxon-name></italic>) (Figs <xref ref-type="fig" rid="F1">1</xref>, <xref ref-type="fig" rid="F2">2</xref>).</p><fig id="F2" position="float" orientation="portrait"><object-id xmlns:xlink="http://www.w3.org/1999/xlink" content-type="doi" xlink:type="simple">10.3897/zookeys.1180.105233.figure2</object-id><object-id xmlns:xlink="http://www.w3.org/1999/xlink" content-type="arpha" xlink:type="simple">3EF03B6B-E5FC-59C1-87F9-8A4F33BE4127</object-id><label>Figure 2.</label><caption><p>Comparison of pectoral-fin spines and rays of <italic><tp:taxon-name><tp:taxon-name-part taxon-name-part-type="genus" reg="Liobagrus">Liobagrus</tp:taxon-name-part><tp:taxon-name-part taxon-name-part-type="species" reg="geumgangensis">geumgangensis</tp:taxon-name-part></tp:taxon-name></italic> (<bold>A</bold>) and its congener <italic><tp:taxon-name><tp:taxon-name-part taxon-name-part-type="genus" reg="Liobagrus">L.</tp:taxon-name-part><tp:taxon-name-part taxon-name-part-type="species" reg="mediadiposalis">mediadiposalis</tp:taxon-name-part></tp:taxon-name></italic> (<bold>B</bold>) <bold>A</bold> CNUC 38919, 87.8 mm <abbrev xmlns:xlink="http://www.w3.org/1999/xlink" xlink:title="standard length" id="ABBRID0EWEBG" xlink:type="simple">SL</abbrev>, Geum River, Cheongyang-gun, South Korea <bold>B</bold> CNUC 38930, 77.5 mm <abbrev xmlns:xlink="http://www.w3.org/1999/xlink" xlink:title="standard length" id="ABBRID0E3EBG" xlink:type="simple">SL</abbrev>, Nakdong River, Sancheong-gun, South Korea.</p></caption><graphic xmlns:xlink="http://www.w3.org/1999/xlink" xlink:href="zookeys-1180-317_article-105233__-g002.jpg" position="float" orientation="portrait" xlink:type="simple" id="oo_911927.jpg"><uri content-type="original_file" xlink:type="simple">https://binary.pensoft.net/fig/911927</uri></graphic></fig></tp:treatment-sec><tp:treatment-sec sec-type="description" id="SECID0EFFBG"><title>Description.</title><p>Counts and measurements, expressed as percentages of <abbrev xmlns:xlink="http://www.w3.org/1999/xlink" xlink:title="standard length" id="ABBRID0ELFBG" xlink:type="simple">SL</abbrev>, are given in Table <xref ref-type="table" rid="T1">1</xref>. Dorsal fin II, 6 (21); origin closer to snout tip than anal-fin origin, posterior margin convex. Dorsal-fin spine equal to or a little shorter than pectoral-fin spine. Adipose fin long, well developed, reaching to or slightly exceeding anal-fin base, confluent with caudal fin, margin convex. Adipose fin depth relatively low. Pectoral fin I, 8 (21); origin anterior to vertical through posterior margin of operculum, partially covered by opercular membrane. Pectoral-fin spine slightly sharp and long, with 4 (4), 5 (8) or 6 (9) serrations on posterior edge. Pelvic fin i, 5 (21); short, located at vertical through, or occasionally slightly anterior to adipose fin; tip not connected to base of anal fin. Anal fin with 14 (1), 15 (2), 16 (9), 17 (7), or 18 (2) rays; distal margin rounded, short, origin placed slightly posterior to vertical through adipose fin origin, posterior tip of anal fin not exceeding posterior margin of adipose fin. Caudal fin subtruncately rounded with 52 (3), 54 (5), 55 (3), or 56 (10). Vertebrae with 38 (9), 39 (8), or 40 (4) post-Weberian elements. Gill rakers 8–9.</p><p>Mouth terminal; lips thickened and papillate, premaxillary and mandibular toothpads curved, teeth small and ciliform or setiform, with upper jaw slightly longer than lower jaw. Four pairs of barbels; maxillary barbel longest, reaching to base of pectoral-fin spine; nasal barbel short, not reaching to posterior margin of preoperculum; outer mental barbel long, reaching to posterior edge of pectoral-fin base; inner-mental barbel shortest among four pairs of barbels, about half length of outer mental barbel, reaching to gill membrane. Body compressed and round, head depressed and caudal peduncle strongly compressed; dorsal and ventral profiles straight. Predorsal profile slightly sloping ventrally from dorsal fin to occiput. Eye smaller, dorsolateral, subcutaneous, ovoid. Snout rounded in dorsal view. Anterior nostril tubular, rim with a fleshy flap forming a short tube; posterior nostril porelike, rim posteriorly confluent with base of nasal barbel. Gill membranes narrowly joined at isthmus. Lateral line absent or vestigial.</p></tp:treatment-sec><tp:treatment-sec sec-type="Coloration" id="SECID0EUFBG"><title>Coloration.</title><p>See Fig. <xref ref-type="fig" rid="F1">1</xref> for general appearance. In life (Fig. <xref ref-type="fig" rid="F1">1</xref>): body generally brownish yellow, fading to light yellow on ventral surface, without any distinct markings. All barbels pale gray. All fins with similar color to body, without deep yellow outer margins.</p></tp:treatment-sec><tp:treatment-sec sec-type="Sexual dimorphism" id="SECID0ECGBG"><title>Sexual dimorphism.</title><p>The adductor mandibulae in males is somewhat swollen during the spawning season, from late April to June.</p></tp:treatment-sec><tp:treatment-sec sec-type="etymology" id="SECID0EHGBG"><title>Etymology.</title><p>Named after the Geum River (Geumgang in Korean), the type locality. We propose the Korean name Geumgang-Jagasari for this species.</p></tp:treatment-sec><tp:treatment-sec sec-type="distribution" id="SECID0EMGBG"><title>Distribution.</title><p><italic><tp:taxon-name><tp:taxon-name-part taxon-name-part-type="genus" reg="Liobagrus">Liobagrus</tp:taxon-name-part><tp:taxon-name-part taxon-name-part-type="species" reg="geumgangensis">geumgangensis</tp:taxon-name-part></tp:taxon-name></italic> sp. nov. is restricted to some rivers flowing to the west coast of South Korea: Geum River and upper stream of Mangyeong River (Fig. <xref ref-type="fig" rid="F5">5</xref>).</p></tp:treatment-sec><tp:treatment-sec sec-type="biology" id="SECID0EBHBG"><title>Biology and habitat.</title><p><italic><tp:taxon-name><tp:taxon-name-part taxon-name-part-type="genus" reg="Liobagrus">Liobagrus</tp:taxon-name-part><tp:taxon-name-part taxon-name-part-type="species" reg="geumgangensis">geumgangensis</tp:taxon-name-part></tp:taxon-name></italic> is nocturnal and benthic. They inhabit the bottom stratum of large and small stone or pebble substratum in shallow waters, about 0.3–0.6 m deep, with running waters with moderately fast currents. The spawning season is from late April to June. The adult females reach up to 99.8 mm <abbrev xmlns:xlink="http://www.w3.org/1999/xlink" xlink:title="standard length" id="ABBRID0ESHBG" xlink:type="simple">SL</abbrev> and lay eggs 2.5–3.0 mm (2.8±0.1) in diameter. The adult males guard their fertilized egg. They feed mostly on aquatic insect larvae such as those of the <tp:taxon-name><tp:taxon-name-part taxon-name-part-type="order">Trichoptera</tp:taxon-name-part></tp:taxon-name>, <tp:taxon-name><tp:taxon-name-part taxon-name-part-type="order">Ephemeroptera</tp:taxon-name-part></tp:taxon-name> and <tp:taxon-name><tp:taxon-name-part taxon-name-part-type="order">Diptera</tp:taxon-name-part></tp:taxon-name>.</p></tp:treatment-sec><tp:treatment-sec><!--Section generated to contain objects referenced in tp:taxon-treatment.--><fig id="F3" position="float" orientation="portrait"><object-id xmlns:xlink="http://www.w3.org/1999/xlink" content-type="doi" xlink:type="simple">10.3897/zookeys.1180.105233.figure3</object-id><object-id xmlns:xlink="http://www.w3.org/1999/xlink" content-type="arpha" xlink:type="simple">B8F57661-7DE9-5810-A435-2822B76ED1F9</object-id><label>Figure 3.</label><caption><p>Phylogenetic tree using maximum likelihood (<abbrev xmlns:xlink="http://www.w3.org/1999/xlink" xlink:title="maximum likelihood" id="ABBRID0ESYAI" xlink:type="simple">ML</abbrev>) method based on mitochondrial cytochrome b gene sequences of <tp:taxon-name><tp:taxon-name-part taxon-name-part-type="order">Siluriformes</tp:taxon-name-part></tp:taxon-name> species including <italic><tp:taxon-name><tp:taxon-name-part taxon-name-part-type="genus" reg="Liobagrus">L.</tp:taxon-name-part><tp:taxon-name-part taxon-name-part-type="species" reg="geumgangensis">geumgangensis</tp:taxon-name-part></tp:taxon-name></italic>. Bootstrap support values based on 1000 replicates are displayed on each node as &gt;50. The blue color of the branches indicates <italic><tp:taxon-name><tp:taxon-name-part taxon-name-part-type="genus" reg="Liobagrus">L.</tp:taxon-name-part><tp:taxon-name-part taxon-name-part-type="species" reg="geumgangensis">geumgangensis</tp:taxon-name-part></tp:taxon-name></italic>.</p></caption><graphic xmlns:xlink="http://www.w3.org/1999/xlink" xlink:href="zookeys-1180-317_article-105233__-g003.jpg" position="float" orientation="portrait" xlink:type="simple" id="oo_911928.jpg"><uri content-type="original_file" xlink:type="simple">https://binary.pensoft.net/fig/911928</uri></graphic></fig><fig id="F4" position="float" orientation="portrait"><object-id xmlns:xlink="http://www.w3.org/1999/xlink" content-type="doi" xlink:type="simple">10.3897/zookeys.1180.105233.figure4</object-id><object-id xmlns:xlink="http://www.w3.org/1999/xlink" content-type="arpha" xlink:type="simple">7955617E-46F9-5606-B89A-8E4837FB9423</object-id><label>Figure 4.</label><caption><p><italic><tp:taxon-name><tp:taxon-name-part taxon-name-part-type="genus" reg="Liobagrus">Liobagrus</tp:taxon-name-part><tp:taxon-name-part taxon-name-part-type="species" reg="mediadiposalis">mediadiposalis</tp:taxon-name-part></tp:taxon-name></italic> (<bold>A</bold>), CNUC 39153, 97.0 mm <abbrev xmlns:xlink="http://www.w3.org/1999/xlink" xlink:title="standard length" id="ABBRID0EL1AI" xlink:type="simple">SL</abbrev>; male, Nakdong River, Sancheong-gun, South Korea and <italic><tp:taxon-name><tp:taxon-name-part taxon-name-part-type="genus" reg="Liobagrus">L.</tp:taxon-name-part><tp:taxon-name-part taxon-name-part-type="species" reg="somjinensis">somjinensis</tp:taxon-name-part></tp:taxon-name></italic> (<bold>B</bold>), CNUC 39170, 99.4 mm <abbrev xmlns:xlink="http://www.w3.org/1999/xlink" xlink:title="standard length" id="ABBRID0E31AI" xlink:type="simple">SL</abbrev>, male, Somjin River, Namwon-si, South Korea.</p></caption><graphic xmlns:xlink="http://www.w3.org/1999/xlink" xlink:href="zookeys-1180-317_article-105233__-g004.jpg" position="float" orientation="portrait" xlink:type="simple" id="oo_911929.jpg"><uri content-type="original_file" xlink:type="simple">https://binary.pensoft.net/fig/911929</uri></graphic></fig><fig id="F5" position="float" orientation="portrait"><object-id xmlns:xlink="http://www.w3.org/1999/xlink" content-type="doi" xlink:type="simple">10.3897/zookeys.1180.105233.figure5</object-id><object-id xmlns:xlink="http://www.w3.org/1999/xlink" content-type="arpha" xlink:type="simple">896617BC-5C4E-5333-9AB9-8C5405B4307C</object-id><label>Figure 5.</label><caption><p>South Korea, showing distributions of <italic><tp:taxon-name><tp:taxon-name-part taxon-name-part-type="genus" reg="Liobagrus">Liobagrus</tp:taxon-name-part><tp:taxon-name-part taxon-name-part-type="species" reg="geumgangensis">geumgangensis</tp:taxon-name-part></tp:taxon-name></italic> (1–7), <italic><tp:taxon-name><tp:taxon-name-part taxon-name-part-type="genus" reg="Liobagrus">L.</tp:taxon-name-part><tp:taxon-name-part taxon-name-part-type="species" reg="somjinensis">somjinensis</tp:taxon-name-part></tp:taxon-name></italic>, <italic><tp:taxon-name><tp:taxon-name-part taxon-name-part-type="genus" reg="Liobagrus">L.</tp:taxon-name-part><tp:taxon-name-part taxon-name-part-type="species" reg="hyeongsanensis">hyeongsanensis</tp:taxon-name-part></tp:taxon-name></italic>, and <italic><tp:taxon-name><tp:taxon-name-part taxon-name-part-type="genus" reg="Liobagrus">L.</tp:taxon-name-part><tp:taxon-name-part taxon-name-part-type="species" reg="mediadiposalis">mediadiposalis</tp:taxon-name-part></tp:taxon-name></italic>. Dark green line: Baekdudaegan mountain range, showing three biogeographical ranges of ichthyofaunal endemism on the Korean Peninsula (modified from <xref ref-type="bibr" rid="B10">Kim 1997</xref>).</p></caption><graphic xmlns:xlink="http://www.w3.org/1999/xlink" xlink:href="zookeys-1180-317_article-105233__-g005.jpg" position="float" orientation="portrait" xlink:type="simple" id="oo_911930.jpg"><uri content-type="original_file" xlink:type="simple">https://binary.pensoft.net/fig/911930</uri></graphic></fig><table-wrap id="T1" position="float" orientation="portrait"><label>Table 1.</label><caption><p>Morphometric data of <italic><tp:taxon-name><tp:taxon-name-part taxon-name-part-type="genus" reg="Liobargus">Liobargus</tp:taxon-name-part><tp:taxon-name-part taxon-name-part-type="species" reg="geumgangensis">geumgangensis</tp:taxon-name-part></tp:taxon-name></italic> sp. nov.</p></caption><table id="TID0EMWAG" rules="all"><tbody><tr><th rowspan="2" colspan="1">Morphometrics</th><th rowspan="2" colspan="1">Holotype</th><th rowspan="1" colspan="3">Paratype (<italic>N</italic> = 20)</th></tr><tr><th rowspan="1" colspan="1">range</th><th rowspan="1" colspan="1">mean</th><th rowspan="1" colspan="1">SD</th></tr><tr><td rowspan="1" colspan="1">Standard length (mm)</td><td rowspan="1" colspan="1">70.7</td><td rowspan="1" colspan="1">57.0–88.3</td><td rowspan="1" colspan="1">73.8</td><td rowspan="1" colspan="1">9.3</td></tr><tr><td rowspan="1" colspan="5">
                  <bold>In percentages of standard length</bold>
                </td></tr><tr><td rowspan="1" colspan="1">Preocciput length</td><td rowspan="1" colspan="1">23.0</td><td rowspan="1" colspan="1">19.8–24.2</td><td rowspan="1" colspan="1">21.8</td><td rowspan="1" colspan="1">1.2</td></tr><tr><td rowspan="1" colspan="1">Predorsal length</td><td rowspan="1" colspan="1">30.7</td><td rowspan="1" colspan="1">27.3–31.5</td><td rowspan="1" colspan="1">30.1</td><td rowspan="1" colspan="1">1.1</td></tr><tr><td rowspan="1" colspan="1">Prepectoral length</td><td rowspan="1" colspan="1">21.5</td><td rowspan="1" colspan="1">18.8–23.4</td><td rowspan="1" colspan="1">21.6</td><td rowspan="1" colspan="1">1.1</td></tr><tr><td rowspan="1" colspan="1">Prepelvic length</td><td rowspan="1" colspan="1">44.7</td><td rowspan="1" colspan="1">42.7–47.4</td><td rowspan="1" colspan="1">45.6</td><td rowspan="1" colspan="1">1.4</td></tr><tr><td rowspan="1" colspan="1">Distance from occiput to dorsal-fin origin</td><td rowspan="1" colspan="1">9.1</td><td rowspan="1" colspan="1">6.9–9.8</td><td rowspan="1" colspan="1">8.0</td><td rowspan="1" colspan="1">0.7</td></tr><tr><td rowspan="1" colspan="1">Distance from pectoral-fin origin to dorsal-fin origin</td><td rowspan="1" colspan="1">14.7</td><td rowspan="1" colspan="1">14.0–16.0</td><td rowspan="1" colspan="1">15.0</td><td rowspan="1" colspan="1">0.6</td></tr><tr><td rowspan="1" colspan="1">Distance from pectoral-fin origin to pelvic-fin origin</td><td rowspan="1" colspan="1">24.6</td><td rowspan="1" colspan="1">23.3–30.3</td><td rowspan="1" colspan="1">27.1</td><td rowspan="1" colspan="1">1.7</td></tr><tr><td rowspan="1" colspan="1">Distance from dorsal-fin origin to pelvic- fin origin</td><td rowspan="1" colspan="1">22.9</td><td rowspan="1" colspan="1">21.6–28.1</td><td rowspan="1" colspan="1">25.1</td><td rowspan="1" colspan="1">1.7</td></tr><tr><td rowspan="1" colspan="1">Distance from pelvic-fin origin to adipose- fin origin</td><td rowspan="1" colspan="1">16.5</td><td rowspan="1" colspan="1">14.8–21.6</td><td rowspan="1" colspan="1">18.0</td><td rowspan="1" colspan="1">1.4</td></tr><tr><td rowspan="1" colspan="1">Distance from pelvic-fin origin to anal-fin origin</td><td rowspan="1" colspan="1">14.8</td><td rowspan="1" colspan="1">11.9–17.3</td><td rowspan="1" colspan="1">14.5</td><td rowspan="1" colspan="1">1.4</td></tr><tr><td rowspan="1" colspan="1">Anal-fin base length</td><td rowspan="1" colspan="1">18.3</td><td rowspan="1" colspan="1">16.4–20.4</td><td rowspan="1" colspan="1">18.8</td><td rowspan="1" colspan="1">1.0</td></tr><tr><td rowspan="1" colspan="1">Dorsal-fin base length</td><td rowspan="1" colspan="1">12.1</td><td rowspan="1" colspan="1">10.6–13.5</td><td rowspan="1" colspan="1">11.8</td><td rowspan="1" colspan="1">0.8</td></tr><tr><td rowspan="1" colspan="1">Occiput to pectoral-fin origin</td><td rowspan="1" colspan="1">12.5</td><td rowspan="1" colspan="1">10.9–14.3</td><td rowspan="1" colspan="1">12.5</td><td rowspan="1" colspan="1">1.0</td></tr><tr><td rowspan="1" colspan="1">Interorbital width</td><td rowspan="1" colspan="1">8.6</td><td rowspan="1" colspan="1">6.2–8.5</td><td rowspan="1" colspan="1">7.4</td><td rowspan="1" colspan="1">0.6</td></tr><tr><td rowspan="1" colspan="1">Body width at pectoral-fin origin</td><td rowspan="1" colspan="1">17.4</td><td rowspan="1" colspan="1">16.2–19.4</td><td rowspan="1" colspan="1">17.7</td><td rowspan="1" colspan="1">0.9</td></tr><tr><td rowspan="1" colspan="1">Body width under dorsal-fin origin</td><td rowspan="1" colspan="1">15.2</td><td rowspan="1" colspan="1">13.8–17.2</td><td rowspan="1" colspan="1">15.6</td><td rowspan="1" colspan="1">1.0</td></tr><tr><td rowspan="1" colspan="1">Head width</td><td rowspan="1" colspan="1">21.7</td><td rowspan="1" colspan="1">18.0–22.0</td><td rowspan="1" colspan="1">19.6</td><td rowspan="1" colspan="1">1.3</td></tr><tr><td rowspan="1" colspan="1">Pectoral spine length</td><td rowspan="1" colspan="1">9.7</td><td rowspan="1" colspan="1">7.9–10.8</td><td rowspan="1" colspan="1">9.8</td><td rowspan="1" colspan="1">0.7</td></tr><tr><td rowspan="1" colspan="1">Dorsal spine length</td><td rowspan="1" colspan="1">8.9</td><td rowspan="1" colspan="1">6.9–9.7</td><td rowspan="1" colspan="1">8.6</td><td rowspan="1" colspan="1">0.7</td></tr><tr><td rowspan="1" colspan="1">Caudal-fin length</td><td rowspan="1" colspan="1">21.0</td><td rowspan="1" colspan="1">16.3–21.3</td><td rowspan="1" colspan="1">18.7</td><td rowspan="1" colspan="1">1.2</td></tr><tr><td rowspan="1" colspan="1">Maxillary-barbel length</td><td rowspan="1" colspan="1">23.6</td><td rowspan="1" colspan="1">17.8–26.9</td><td rowspan="1" colspan="1">22.7</td><td rowspan="1" colspan="1">2.4</td></tr><tr><td rowspan="1" colspan="1">Nasal-barbel length</td><td rowspan="1" colspan="1">18.4</td><td rowspan="1" colspan="1">14.1–18.9</td><td rowspan="1" colspan="1">16.3</td><td rowspan="1" colspan="1">1.6</td></tr><tr><td rowspan="1" colspan="1">Outer-mental barbel length</td><td rowspan="1" colspan="1">13.4</td><td rowspan="1" colspan="1">10.0–16.2</td><td rowspan="1" colspan="1">13.2</td><td rowspan="1" colspan="1">2.0</td></tr><tr><td rowspan="1" colspan="1">Inner-mental barbel length</td><td rowspan="1" colspan="1">9.6</td><td rowspan="1" colspan="1">7.4–11.2</td><td rowspan="1" colspan="1">9.1</td><td rowspan="1" colspan="1">1.2</td></tr></tbody></table></table-wrap><table-wrap id="T2" position="float" orientation="portrait"><label>Table 2.</label><caption><p>List of mitochondrial <abbrev xmlns:xlink="http://www.w3.org/1999/xlink" xlink:title="cytochrome b" id="ABBRID0ELNAE" xlink:type="simple">cytb</abbrev> sequences newly obtained in this study and downloaded from GenBank with information on collection sites in South Korea and country of origin.</p></caption><table id="TID0EZKBG" rules="all"><tbody><tr><th rowspan="1" colspan="1">Species</th><th rowspan="1" colspan="1">Location of voucher specimens</th><th rowspan="1" colspan="1">GenBank Accession No.</th><th rowspan="1" colspan="1">Remarks in Fig. <xref ref-type="fig" rid="F5">5</xref></th></tr><tr><td rowspan="1" colspan="1">
                  <italic>
                    <tp:taxon-name><tp:taxon-name-part taxon-name-part-type="genus" reg="Ameiurus">Ameiurus</tp:taxon-name-part><tp:taxon-name-part taxon-name-part-type="species" reg="catus">catus</tp:taxon-name-part></tp:taxon-name>
                  </italic>
                </td><td rowspan="1" colspan="1">USA</td><td rowspan="1" colspan="1">
                  <ext-link xmlns:xlink="http://www.w3.org/1999/xlink" xlink:href="MG570433" ext-link-type="gen" xlink:type="simple">MG570433</ext-link>
                </td><td rowspan="1" colspan="1"/></tr><tr><td rowspan="1" colspan="1">
                  <italic>
                    <tp:taxon-name><tp:taxon-name-part taxon-name-part-type="genus" reg="Ameiurus">Ameiurus</tp:taxon-name-part><tp:taxon-name-part taxon-name-part-type="species" reg="melas">melas</tp:taxon-name-part></tp:taxon-name>
                  </italic>
                </td><td rowspan="1" colspan="1">China</td><td rowspan="1" colspan="1">
                  <ext-link xmlns:xlink="http://www.w3.org/1999/xlink" xlink:href="KT804702" ext-link-type="gen" xlink:type="simple">KT804702</ext-link>
                </td><td rowspan="1" colspan="1"/></tr><tr><td rowspan="1" colspan="1">
                  <italic>
                    <tp:taxon-name><tp:taxon-name-part taxon-name-part-type="genus" reg="Ameiurus">Ameiurus</tp:taxon-name-part><tp:taxon-name-part taxon-name-part-type="species" reg="natalis">natalis</tp:taxon-name-part></tp:taxon-name>
                  </italic>
                </td><td rowspan="1" colspan="1">USA</td><td rowspan="1" colspan="1">
                  <ext-link xmlns:xlink="http://www.w3.org/1999/xlink" xlink:href="MG570406" ext-link-type="gen" xlink:type="simple">MG570406</ext-link>
                </td><td rowspan="1" colspan="1"/></tr><tr><td rowspan="1" colspan="1">
                  <italic>
                    <tp:taxon-name><tp:taxon-name-part taxon-name-part-type="genus" reg="Hemibagrus">Hemibagrus</tp:taxon-name-part><tp:taxon-name-part taxon-name-part-type="species" reg="guttatus">guttatus</tp:taxon-name-part></tp:taxon-name>
                  </italic>
                </td><td rowspan="1" colspan="1">China</td><td rowspan="1" colspan="1">
                  <ext-link xmlns:xlink="http://www.w3.org/1999/xlink" xlink:href="KJ458934" ext-link-type="gen" xlink:type="simple">KJ458934</ext-link>
                </td><td rowspan="1" colspan="1"/></tr><tr><td rowspan="1" colspan="1">
                  <italic>
                    <tp:taxon-name><tp:taxon-name-part taxon-name-part-type="genus" reg="Hemibagrus">Hemibagrus</tp:taxon-name-part><tp:taxon-name-part taxon-name-part-type="species" reg="macropterus">macropterus</tp:taxon-name-part></tp:taxon-name>
                  </italic>
                </td><td rowspan="1" colspan="1">China</td><td rowspan="1" colspan="1">
                  <ext-link xmlns:xlink="http://www.w3.org/1999/xlink" xlink:href="JF834542" ext-link-type="gen" xlink:type="simple">JF834542</ext-link>
                </td><td rowspan="1" colspan="1"/></tr><tr><td rowspan="1" colspan="1">
                  <italic>
                    <tp:taxon-name><tp:taxon-name-part taxon-name-part-type="genus" reg="Hemibagrus">Hemibagrus</tp:taxon-name-part><tp:taxon-name-part taxon-name-part-type="species" reg="nemurus">nemurus</tp:taxon-name-part></tp:taxon-name>
                  </italic>
                </td><td rowspan="1" colspan="1">Malaysia</td><td rowspan="1" colspan="1">
                  <ext-link xmlns:xlink="http://www.w3.org/1999/xlink" xlink:href="KJ573466" ext-link-type="gen" xlink:type="simple">KJ573466</ext-link>
                </td><td rowspan="1" colspan="1"/></tr><tr><td rowspan="1" colspan="1">
                  <italic>
                    <tp:taxon-name><tp:taxon-name-part taxon-name-part-type="genus" reg="Hemibagrus">Hemibagrus</tp:taxon-name-part><tp:taxon-name-part taxon-name-part-type="species" reg="spilopterus">spilopterus</tp:taxon-name-part></tp:taxon-name>
                  </italic>
                </td><td rowspan="1" colspan="1">Cambodia</td><td rowspan="1" colspan="1">
                  <ext-link xmlns:xlink="http://www.w3.org/1999/xlink" xlink:href="JQ343983" ext-link-type="gen" xlink:type="simple">JQ343983</ext-link>
                </td><td rowspan="1" colspan="1"/></tr><tr><td rowspan="1" colspan="1">
                  <italic>
                    <tp:taxon-name><tp:taxon-name-part taxon-name-part-type="genus" reg="Horabagrus">Horabagrus</tp:taxon-name-part><tp:taxon-name-part taxon-name-part-type="species" reg="brachysoma">brachysoma</tp:taxon-name-part></tp:taxon-name>
                  </italic>
                </td><td rowspan="1" colspan="1">India</td><td rowspan="1" colspan="1">
                  <ext-link xmlns:xlink="http://www.w3.org/1999/xlink" xlink:href="KU870467" ext-link-type="gen" xlink:type="simple">KU870467</ext-link>
                </td><td rowspan="1" colspan="1"/></tr><tr><td rowspan="1" colspan="1">
                  <italic>
                    <tp:taxon-name><tp:taxon-name-part taxon-name-part-type="genus" reg="Ictalurus">Ictalurus</tp:taxon-name-part><tp:taxon-name-part taxon-name-part-type="species" reg="furcatus">furcatus</tp:taxon-name-part></tp:taxon-name>
                  </italic>
                </td><td rowspan="1" colspan="1">USA</td><td rowspan="1" colspan="1">
                  <ext-link xmlns:xlink="http://www.w3.org/1999/xlink" xlink:href="KM576102" ext-link-type="gen" xlink:type="simple">KM576102</ext-link>
                </td><td rowspan="1" colspan="1"/></tr><tr><td rowspan="1" colspan="1">
                  <italic>
                    <tp:taxon-name><tp:taxon-name-part taxon-name-part-type="genus" reg="Ictalurus">Ictalurus</tp:taxon-name-part><tp:taxon-name-part taxon-name-part-type="species" reg="pricei">pricei</tp:taxon-name-part></tp:taxon-name>
                  </italic>
                </td><td rowspan="1" colspan="1">Mexico</td><td rowspan="1" colspan="1">
                  <ext-link xmlns:xlink="http://www.w3.org/1999/xlink" xlink:href="KJ496298" ext-link-type="gen" xlink:type="simple">KJ496298</ext-link>
                </td><td rowspan="1" colspan="1"/></tr><tr><td rowspan="1" colspan="1">
                  <italic>
                    <tp:taxon-name><tp:taxon-name-part taxon-name-part-type="genus" reg="Leiocassis">Leiocassis</tp:taxon-name-part><tp:taxon-name-part taxon-name-part-type="species" reg="crassilabris">crassilabris</tp:taxon-name-part></tp:taxon-name>
                  </italic>
                </td><td rowspan="1" colspan="1">China</td><td rowspan="1" colspan="1">
                  <ext-link xmlns:xlink="http://www.w3.org/1999/xlink" xlink:href="JX867257" ext-link-type="gen" xlink:type="simple">JX867257</ext-link>
                </td><td rowspan="1" colspan="1"/></tr><tr><td rowspan="1" colspan="1">
                  <italic>
                    <tp:taxon-name><tp:taxon-name-part taxon-name-part-type="genus" reg="Liobagrus">Liobagrus</tp:taxon-name-part><tp:taxon-name-part taxon-name-part-type="species" reg="andersoni">andersoni</tp:taxon-name-part></tp:taxon-name>
                  </italic>
                </td><td rowspan="1" colspan="1">South Korea</td><td rowspan="1" colspan="1">
                  <ext-link xmlns:xlink="http://www.w3.org/1999/xlink" xlink:href="NC032035" ext-link-type="gen" xlink:type="simple">NC032035</ext-link>
                </td><td rowspan="1" colspan="1"/></tr><tr><td rowspan="1" colspan="1">
                  <italic>
                    <tp:taxon-name><tp:taxon-name-part taxon-name-part-type="genus" reg="Liobagrus">Liobagrus</tp:taxon-name-part><tp:taxon-name-part taxon-name-part-type="species" reg="anguillicauda">anguillicauda</tp:taxon-name-part></tp:taxon-name>
                  </italic>
                </td><td rowspan="1" colspan="1">China</td><td rowspan="1" colspan="1">
                  <ext-link xmlns:xlink="http://www.w3.org/1999/xlink" xlink:href="JQ026256" ext-link-type="gen" xlink:type="simple">JQ026256</ext-link>
                </td><td rowspan="1" colspan="1"/></tr><tr><td rowspan="7" colspan="1">
                  <italic>
                    <tp:taxon-name><tp:taxon-name-part taxon-name-part-type="genus" reg="Liobagrus">Liobagrus</tp:taxon-name-part><tp:taxon-name-part taxon-name-part-type="species" reg="geumgangensis">geumgangensis</tp:taxon-name-part></tp:taxon-name>
                  </italic>
                </td><td rowspan="1" colspan="1">South Korea (Cheongyang)</td><td rowspan="1" colspan="1"><ext-link xmlns:xlink="http://www.w3.org/1999/xlink" xlink:href="OP980981" ext-link-type="gen" xlink:type="simple">OP980981</ext-link> (this study)</td><td rowspan="1" colspan="1">1</td></tr><tr><td rowspan="1" colspan="1">South Korea (Gongju)</td><td rowspan="1" colspan="1"><ext-link xmlns:xlink="http://www.w3.org/1999/xlink" xlink:href="OP980982" ext-link-type="gen" xlink:type="simple">OP980982</ext-link> (this study)</td><td rowspan="1" colspan="1">2</td></tr><tr><td rowspan="1" colspan="1">South Korea (Boeun)</td><td rowspan="1" colspan="1"><ext-link xmlns:xlink="http://www.w3.org/1999/xlink" xlink:href="OP980984" ext-link-type="gen" xlink:type="simple">OP980984</ext-link> (this study)</td><td rowspan="1" colspan="1">3</td></tr><tr><td rowspan="1" colspan="1">South Korea (Youngdong)</td><td rowspan="1" colspan="1"><ext-link xmlns:xlink="http://www.w3.org/1999/xlink" xlink:href="OP980985" ext-link-type="gen" xlink:type="simple">OP980985</ext-link> (this study)</td><td rowspan="1" colspan="1">4</td></tr><tr><td rowspan="1" colspan="1">South Korea (Muju)</td><td rowspan="1" colspan="1"><ext-link xmlns:xlink="http://www.w3.org/1999/xlink" xlink:href="OP980983" ext-link-type="gen" xlink:type="simple">OP980983</ext-link> (this study)</td><td rowspan="1" colspan="1">5</td></tr><tr><td rowspan="1" colspan="1">South Korea (Jinan)</td><td rowspan="1" colspan="1"><ext-link xmlns:xlink="http://www.w3.org/1999/xlink" xlink:href="OP980986" ext-link-type="gen" xlink:type="simple">OP980986</ext-link> (this study)</td><td rowspan="1" colspan="1">6</td></tr><tr><td rowspan="1" colspan="1">South Korea (Gosan)</td><td rowspan="1" colspan="1"><ext-link xmlns:xlink="http://www.w3.org/1999/xlink" xlink:href="OP945750" ext-link-type="gen" xlink:type="simple">OP945750</ext-link> (this study)</td><td rowspan="1" colspan="1">7</td></tr><tr><td rowspan="1" colspan="1">
                  <italic>
                    <tp:taxon-name><tp:taxon-name-part taxon-name-part-type="genus" reg="Liobagrus">Liobagrus</tp:taxon-name-part><tp:taxon-name-part taxon-name-part-type="species" reg="hyeongsanensis">hyeongsanensis</tp:taxon-name-part></tp:taxon-name>
                  </italic>
                </td><td rowspan="1" colspan="1">South Korea</td><td rowspan="1" colspan="1">
                  <ext-link xmlns:xlink="http://www.w3.org/1999/xlink" xlink:href="MZ066608" ext-link-type="gen" xlink:type="simple">MZ066608</ext-link>
                </td><td rowspan="1" colspan="1"/></tr><tr><td rowspan="1" colspan="1">
                  <italic>
                    <tp:taxon-name><tp:taxon-name-part taxon-name-part-type="genus" reg="Liobagrus">Liobagrus</tp:taxon-name-part><tp:taxon-name-part taxon-name-part-type="species" reg="kingi">kingi</tp:taxon-name-part></tp:taxon-name>
                  </italic>
                </td><td rowspan="1" colspan="1">China</td><td rowspan="1" colspan="1">
                  <ext-link xmlns:xlink="http://www.w3.org/1999/xlink" xlink:href="KC193779" ext-link-type="gen" xlink:type="simple">KC193779</ext-link>
                </td><td rowspan="1" colspan="1"/></tr><tr><td rowspan="1" colspan="1">
                  <italic>
                    <tp:taxon-name><tp:taxon-name-part taxon-name-part-type="genus" reg="Liobagrus">Liobagrus</tp:taxon-name-part><tp:taxon-name-part taxon-name-part-type="species" reg="marginatoides">marginatoides</tp:taxon-name-part></tp:taxon-name>
                  </italic>
                </td><td rowspan="1" colspan="1">China</td><td rowspan="1" colspan="1">
                  <ext-link xmlns:xlink="http://www.w3.org/1999/xlink" xlink:href="KC473938" ext-link-type="gen" xlink:type="simple">KC473938</ext-link>
                </td><td rowspan="1" colspan="1"/></tr><tr><td rowspan="1" colspan="1">
                  <italic>
                    <tp:taxon-name><tp:taxon-name-part taxon-name-part-type="genus" reg="Liobagrus">Liobagrus</tp:taxon-name-part><tp:taxon-name-part taxon-name-part-type="species" reg="marginatus">marginatus</tp:taxon-name-part></tp:taxon-name>
                  </italic>
                </td><td rowspan="1" colspan="1">China</td><td rowspan="1" colspan="1">
                  <ext-link xmlns:xlink="http://www.w3.org/1999/xlink" xlink:href="NC022923" ext-link-type="gen" xlink:type="simple">NC022923</ext-link>
                </td><td rowspan="1" colspan="1"/></tr><tr><td rowspan="2" colspan="1">
                  <italic>
                    <tp:taxon-name><tp:taxon-name-part taxon-name-part-type="genus" reg="Liobagrus">Liobagrus</tp:taxon-name-part><tp:taxon-name-part taxon-name-part-type="species" reg="mediadiposalis">mediadiposalis</tp:taxon-name-part></tp:taxon-name>
                  </italic>
                </td><td rowspan="1" colspan="1">South Korea</td><td rowspan="1" colspan="1">
                  <ext-link xmlns:xlink="http://www.w3.org/1999/xlink" xlink:href="KR075136" ext-link-type="gen" xlink:type="simple">KR075136</ext-link>
                </td><td rowspan="1" colspan="1"/></tr><tr><td rowspan="1" colspan="1">South Korea (Sancheong)</td><td rowspan="1" colspan="1"><ext-link xmlns:xlink="http://www.w3.org/1999/xlink" xlink:href="OP980987" ext-link-type="gen" xlink:type="simple">OP980987</ext-link> (this study)</td><td rowspan="1" colspan="1">8</td></tr><tr><td rowspan="1" colspan="1">
                  <italic>
                    <tp:taxon-name><tp:taxon-name-part taxon-name-part-type="genus" reg="Liobagrus">Liobagrus</tp:taxon-name-part><tp:taxon-name-part taxon-name-part-type="species" reg="nigricauda">nigricauda</tp:taxon-name-part></tp:taxon-name>
                  </italic>
                </td><td rowspan="1" colspan="1">China</td><td rowspan="1" colspan="1">
                  <ext-link xmlns:xlink="http://www.w3.org/1999/xlink" xlink:href="KC316116" ext-link-type="gen" xlink:type="simple">KC316116</ext-link>
                </td><td rowspan="1" colspan="1"/></tr><tr><td rowspan="1" colspan="1">
                  <italic>
                    <tp:taxon-name><tp:taxon-name-part taxon-name-part-type="genus" reg="Liobagrus">Liobagrus</tp:taxon-name-part><tp:taxon-name-part taxon-name-part-type="species" reg="obesus">obesus</tp:taxon-name-part></tp:taxon-name>
                  </italic>
                </td><td rowspan="1" colspan="1">South Korea</td><td rowspan="1" colspan="1">
                  <ext-link xmlns:xlink="http://www.w3.org/1999/xlink" xlink:href="DQ321752" ext-link-type="gen" xlink:type="simple">DQ321752</ext-link>
                </td><td rowspan="1" colspan="1"/></tr><tr><td rowspan="1" colspan="1">
                  <italic>
                    <tp:taxon-name><tp:taxon-name-part taxon-name-part-type="genus" reg="Liobagrus">Liobagrus</tp:taxon-name-part><tp:taxon-name-part taxon-name-part-type="species" reg="reini">reini</tp:taxon-name-part></tp:taxon-name>
                  </italic>
                </td><td rowspan="1" colspan="1">Japan</td><td rowspan="1" colspan="1">
                  <ext-link xmlns:xlink="http://www.w3.org/1999/xlink" xlink:href="AP012015" ext-link-type="gen" xlink:type="simple">AP012015</ext-link>
                </td><td rowspan="1" colspan="1"/></tr><tr><td rowspan="1" colspan="1">
                  <italic>
                    <tp:taxon-name><tp:taxon-name-part taxon-name-part-type="genus" reg="Liobagrus">Liobagrus</tp:taxon-name-part><tp:taxon-name-part taxon-name-part-type="species" reg="somjinensis">somjinensis</tp:taxon-name-part></tp:taxon-name>
                  </italic>
                </td><td rowspan="1" colspan="1">South Korea</td><td rowspan="1" colspan="1">
                  <ext-link xmlns:xlink="http://www.w3.org/1999/xlink" xlink:href="MN756661" ext-link-type="gen" xlink:type="simple">MN756661</ext-link>
                </td><td rowspan="1" colspan="1"/></tr><tr><td rowspan="1" colspan="1">
                  <italic>
                    <tp:taxon-name><tp:taxon-name-part taxon-name-part-type="genus" reg="Liobagrus">Liobagrus</tp:taxon-name-part><tp:taxon-name-part taxon-name-part-type="species" reg="styani">styani</tp:taxon-name-part></tp:taxon-name>
                  </italic>
                </td><td rowspan="1" colspan="1">China</td><td rowspan="1" colspan="1">
                  <ext-link xmlns:xlink="http://www.w3.org/1999/xlink" xlink:href="KX096605" ext-link-type="gen" xlink:type="simple">KX096605</ext-link>
                </td><td rowspan="1" colspan="1"/></tr><tr><td rowspan="1" colspan="1">
                  <italic>
                    <tp:taxon-name><tp:taxon-name-part taxon-name-part-type="genus" reg="Noturus">Noturus</tp:taxon-name-part><tp:taxon-name-part taxon-name-part-type="species" reg="taylori">taylori</tp:taxon-name-part></tp:taxon-name>
                  </italic>
                </td><td rowspan="1" colspan="1">USA</td><td rowspan="1" colspan="1">
                  <ext-link xmlns:xlink="http://www.w3.org/1999/xlink" xlink:href="KP013089" ext-link-type="gen" xlink:type="simple">KP013089</ext-link>
                </td><td rowspan="1" colspan="1"/></tr><tr><td rowspan="1" colspan="1">
                  <italic>
                    <tp:taxon-name><tp:taxon-name-part taxon-name-part-type="genus" reg="Ompok">Ompok</tp:taxon-name-part><tp:taxon-name-part taxon-name-part-type="species" reg="bimaculatus">bimaculatus</tp:taxon-name-part></tp:taxon-name>
                  </italic>
                </td><td rowspan="1" colspan="1">India</td><td rowspan="1" colspan="1">
                  <ext-link xmlns:xlink="http://www.w3.org/1999/xlink" xlink:href="KY887474" ext-link-type="gen" xlink:type="simple">KY887474</ext-link>
                </td><td rowspan="1" colspan="1"/></tr><tr><td rowspan="1" colspan="1">
                  <italic>
                    <tp:taxon-name><tp:taxon-name-part taxon-name-part-type="genus" reg="Ompok">Ompok</tp:taxon-name-part><tp:taxon-name-part taxon-name-part-type="species" reg="pabda">pabda</tp:taxon-name-part></tp:taxon-name>
                  </italic>
                </td><td rowspan="1" colspan="1">Bangladesh</td><td rowspan="1" colspan="1">
                  <ext-link xmlns:xlink="http://www.w3.org/1999/xlink" xlink:href="MK007074" ext-link-type="gen" xlink:type="simple">MK007074</ext-link>
                </td><td rowspan="1" colspan="1"/></tr><tr><td rowspan="1" colspan="1">
                  <italic>
                    <tp:taxon-name><tp:taxon-name-part taxon-name-part-type="genus" reg="Pelteobagrus">Pelteobagrus</tp:taxon-name-part><tp:taxon-name-part taxon-name-part-type="species" reg="eupogon">eupogon</tp:taxon-name-part></tp:taxon-name>
                  </italic>
                </td><td rowspan="1" colspan="1">China</td><td rowspan="1" colspan="1">
                  <ext-link xmlns:xlink="http://www.w3.org/1999/xlink" xlink:href="KJ001784" ext-link-type="gen" xlink:type="simple">KJ001784</ext-link>
                </td><td rowspan="1" colspan="1"/></tr><tr><td rowspan="1" colspan="1">
                  <italic>
                    <tp:taxon-name><tp:taxon-name-part taxon-name-part-type="genus" reg="Pelteobagrus">Pelteobagrus</tp:taxon-name-part><tp:taxon-name-part taxon-name-part-type="species" reg="fulvidraco">fulvidraco</tp:taxon-name-part></tp:taxon-name>
                  </italic>
                </td><td rowspan="1" colspan="1">China</td><td rowspan="1" colspan="1">
                  <ext-link xmlns:xlink="http://www.w3.org/1999/xlink" xlink:href="HM641815" ext-link-type="gen" xlink:type="simple">HM641815</ext-link>
                </td><td rowspan="1" colspan="1"/></tr><tr><td rowspan="1" colspan="1">
                  <italic>
                    <tp:taxon-name><tp:taxon-name-part taxon-name-part-type="genus" reg="Pelteobagrus">Pelteobagrus</tp:taxon-name-part><tp:taxon-name-part taxon-name-part-type="species" reg="nitidus">nitidus</tp:taxon-name-part></tp:taxon-name>
                  </italic>
                </td><td rowspan="1" colspan="1">China</td><td rowspan="1" colspan="1">
                  <ext-link xmlns:xlink="http://www.w3.org/1999/xlink" xlink:href="HM746659" ext-link-type="gen" xlink:type="simple">HM746659</ext-link>
                </td><td rowspan="1" colspan="1"/></tr><tr><td rowspan="1" colspan="1">
                  <italic>
                    <tp:taxon-name><tp:taxon-name-part taxon-name-part-type="genus" reg="Silurus">Silurus</tp:taxon-name-part><tp:taxon-name-part taxon-name-part-type="species" reg="asotus">asotus</tp:taxon-name-part></tp:taxon-name>
                  </italic>
                </td><td rowspan="1" colspan="1">China</td><td rowspan="1" colspan="1">
                  <ext-link xmlns:xlink="http://www.w3.org/1999/xlink" xlink:href="JX087351" ext-link-type="gen" xlink:type="simple">JX087351</ext-link>
                </td><td rowspan="1" colspan="1"/></tr><tr><td rowspan="1" colspan="1">
                  <italic>
                    <tp:taxon-name><tp:taxon-name-part taxon-name-part-type="genus" reg="Silurus">Silurus</tp:taxon-name-part><tp:taxon-name-part taxon-name-part-type="species" reg="lanzhouensis">lanzhouensis</tp:taxon-name-part></tp:taxon-name>
                  </italic>
                </td><td rowspan="1" colspan="1">China</td><td rowspan="1" colspan="1">
                  <ext-link xmlns:xlink="http://www.w3.org/1999/xlink" xlink:href="JF895472" ext-link-type="gen" xlink:type="simple">JF895472</ext-link>
                </td><td rowspan="1" colspan="1"/></tr><tr><td rowspan="1" colspan="1">
                  <italic>
                    <tp:taxon-name><tp:taxon-name-part taxon-name-part-type="genus" reg="Silurus">Silurus</tp:taxon-name-part><tp:taxon-name-part taxon-name-part-type="species" reg="meridionalis">meridionalis</tp:taxon-name-part></tp:taxon-name>
                  </italic>
                </td><td rowspan="1" colspan="1">China</td><td rowspan="1" colspan="1">
                  <ext-link xmlns:xlink="http://www.w3.org/1999/xlink" xlink:href="HM746661" ext-link-type="gen" xlink:type="simple">HM746661</ext-link>
                </td><td rowspan="1" colspan="1"/></tr><tr><td rowspan="1" colspan="1">
                  <italic>
                    <tp:taxon-name><tp:taxon-name-part taxon-name-part-type="genus" reg="Silurus">Silurus</tp:taxon-name-part><tp:taxon-name-part taxon-name-part-type="species" reg="microdorsalis">microdorsalis</tp:taxon-name-part></tp:taxon-name>
                  </italic>
                </td><td rowspan="1" colspan="1">South Korea</td><td rowspan="1" colspan="1">
                  <ext-link xmlns:xlink="http://www.w3.org/1999/xlink" xlink:href="KT350610" ext-link-type="gen" xlink:type="simple">KT350610</ext-link>
                </td><td rowspan="1" colspan="1"/></tr></tbody></table></table-wrap><table-wrap id="T3" position="float" orientation="portrait"><label>Table 3.</label><caption><p>Comparisons of major diagnostic characters of <italic><tp:taxon-name><tp:taxon-name-part taxon-name-part-type="genus" reg="Liobagrus">Liobagrus</tp:taxon-name-part></tp:taxon-name></italic> species distributed in Korea and neighboring countries.</p></caption><table id="TID0EASAI" rules="all"><tbody><tr><td rowspan="1" colspan="1"><bold>Characte</bold>r</td><td rowspan="1" colspan="1">
                <bold>
                  <italic>
                    <tp:taxon-name><tp:taxon-name-part taxon-name-part-type="genus" reg="Liobagrus">L.</tp:taxon-name-part><tp:taxon-name-part taxon-name-part-type="species" reg="geumgangensis">geumgangensis</tp:taxon-name-part></tp:taxon-name>
                  </italic>
                </bold>
              </td><td rowspan="1" colspan="1">
                <bold>
                  <italic>
                    <tp:taxon-name><tp:taxon-name-part taxon-name-part-type="genus" reg="Liobagrus">L.</tp:taxon-name-part><tp:taxon-name-part taxon-name-part-type="species" reg="mediadiposalis">mediadiposalis</tp:taxon-name-part></tp:taxon-name>
                  </italic>
                </bold>
              </td><td rowspan="1" colspan="1">
                <bold>
                  <italic>
                    <tp:taxon-name><tp:taxon-name-part taxon-name-part-type="genus" reg="Liobagrus">L.</tp:taxon-name-part><tp:taxon-name-part taxon-name-part-type="species" reg="andersoni">andersoni</tp:taxon-name-part></tp:taxon-name>
                  </italic>
                </bold>
              </td><td rowspan="1" colspan="1">
                <bold>
                  <italic>
                    <tp:taxon-name><tp:taxon-name-part taxon-name-part-type="genus" reg="Liobagrus">L.</tp:taxon-name-part><tp:taxon-name-part taxon-name-part-type="species" reg="obesus">obesus</tp:taxon-name-part></tp:taxon-name>
                  </italic>
                </bold>
              </td><td rowspan="1" colspan="1">
                <bold>
                  <italic>
                    <tp:taxon-name><tp:taxon-name-part taxon-name-part-type="genus" reg="Liobagrus">L.</tp:taxon-name-part><tp:taxon-name-part taxon-name-part-type="species" reg="somjinensis">somjinensis</tp:taxon-name-part></tp:taxon-name>
                  </italic>
                </bold>
              </td><td rowspan="1" colspan="1">
                <bold>
                  <italic>
                    <tp:taxon-name><tp:taxon-name-part taxon-name-part-type="genus" reg="Liobagrus">L.</tp:taxon-name-part><tp:taxon-name-part taxon-name-part-type="species" reg="hyeongsanensis">hyeongsanensis</tp:taxon-name-part></tp:taxon-name>
                  </italic>
                </bold>
              </td><td rowspan="1" colspan="1">
                <bold>
                  <italic>
                    <tp:taxon-name><tp:taxon-name-part taxon-name-part-type="genus" reg="Liobagrus">L.</tp:taxon-name-part><tp:taxon-name-part taxon-name-part-type="species" reg="reini">reini</tp:taxon-name-part></tp:taxon-name>
                  </italic>
                </bold>
              </td><td rowspan="1" colspan="1">
                <bold>
                  <italic>
                    <tp:taxon-name><tp:taxon-name-part taxon-name-part-type="genus" reg="Liobagrus">L.</tp:taxon-name-part><tp:taxon-name-part taxon-name-part-type="species" reg="formosanus">formosanus</tp:taxon-name-part></tp:taxon-name>
                  </italic>
                </bold>
              </td><td rowspan="1" colspan="1">
                <bold>
                  <italic>
                    <tp:taxon-name><tp:taxon-name-part taxon-name-part-type="genus" reg="Liobagrus">L.</tp:taxon-name-part><tp:taxon-name-part taxon-name-part-type="species" reg="nigricauda">nigricauda</tp:taxon-name-part></tp:taxon-name>
                  </italic>
                </bold>
              </td><td rowspan="1" colspan="1">
                <bold>
                  <italic>
                    <tp:taxon-name><tp:taxon-name-part taxon-name-part-type="genus" reg="Liobagrus">L.</tp:taxon-name-part><tp:taxon-name-part taxon-name-part-type="species" reg="marginatoides">marginatoides</tp:taxon-name-part></tp:taxon-name>
                  </italic>
                </bold>
              </td></tr><tr><td rowspan="1" colspan="1">Upper/lower jaw in length</td><td rowspan="1" colspan="1">&gt;1</td><td rowspan="1" colspan="1">&gt;1</td><td rowspan="1" colspan="1">=1</td><td rowspan="1" colspan="1">=1</td><td rowspan="1" colspan="1">&gt;1</td><td rowspan="1" colspan="1">&gt;1</td><td rowspan="1" colspan="1">&gt;1</td><td rowspan="1" colspan="1">=1</td><td rowspan="1" colspan="1">=1</td><td rowspan="1" colspan="1">&lt;1</td></tr><tr><td rowspan="1" colspan="1">Caudal fin shape</td><td rowspan="1" colspan="1">Subtruncate</td><td rowspan="1" colspan="1">Subtruncate</td><td rowspan="1" colspan="1">Subtruncate</td><td rowspan="1" colspan="1">Subtruncate</td><td rowspan="1" colspan="1">Subtruncate</td><td rowspan="1" colspan="1">Subtruncate</td><td rowspan="1" colspan="1">Rounded</td><td rowspan="1" colspan="1">Rounded</td><td rowspan="1" colspan="1">Rounded</td><td rowspan="1" colspan="1">Subtruncate</td></tr><tr><td rowspan="1" colspan="1">Number of serrations on the pectoral fin</td><td rowspan="1" colspan="1">5–8</td><td rowspan="1" colspan="1">4–6</td><td rowspan="1" colspan="1">0–3</td><td rowspan="1" colspan="1">3–5</td><td rowspan="1" colspan="1">4–6</td><td rowspan="1" colspan="1">2–3</td><td rowspan="1" colspan="1">0</td><td rowspan="1" colspan="1">0</td><td rowspan="1" colspan="1">0</td><td rowspan="1" colspan="1">0</td></tr><tr><td rowspan="1" colspan="1">Occiput to dorsal-fin origin</td><td rowspan="1" colspan="1">6.9–9.8</td><td rowspan="1" colspan="1">10.3–13.3</td><td rowspan="1" colspan="1">8.5–12.4</td><td rowspan="1" colspan="1">9.4–15.1</td><td rowspan="1" colspan="1">9.7–13.0</td><td rowspan="1" colspan="1">9.3–12.9</td><td rowspan="1" colspan="1">8.3–9.4</td><td rowspan="1" colspan="1">7.2–10.2</td><td rowspan="1" colspan="1">7.6–13.3</td><td rowspan="1" colspan="1">8.8–11.6</td></tr><tr><td rowspan="1" colspan="1">Pelvic-fin origin to anal-fin origin</td><td rowspan="1" colspan="1">11.9–17.3</td><td rowspan="1" colspan="1">15.3–20.9</td><td rowspan="1" colspan="1">11.9–17.0</td><td rowspan="1" colspan="1">9.6–14.1</td><td rowspan="1" colspan="1">13.3–18.7</td><td rowspan="1" colspan="1">12.1–16.6</td><td rowspan="1" colspan="1">12.7–15.3</td><td rowspan="1" colspan="1">13.5–19.1</td><td rowspan="1" colspan="1">12.1–16.4</td><td rowspan="1" colspan="1">13.6–17.9</td></tr><tr><td rowspan="1" colspan="1">Dorsal-fin base length</td><td rowspan="1" colspan="1">10.6–13.5</td><td rowspan="1" colspan="1">7.7–10.4</td><td rowspan="1" colspan="1">10.3–15.2</td><td rowspan="1" colspan="1">12.4–16.0</td><td rowspan="1" colspan="1">8.8–11.3</td><td rowspan="1" colspan="1">7.8–10.9</td><td rowspan="1" colspan="1">10.6–12.7</td><td rowspan="1" colspan="1">11.0–14.4</td><td rowspan="1" colspan="1">6.3–12.0</td><td rowspan="1" colspan="1">11.0–14.4</td></tr><tr><td rowspan="1" colspan="1">
                <bold>Character</bold>
              </td><td rowspan="1" colspan="1">
                <bold>
                  <italic>
                    <tp:taxon-name><tp:taxon-name-part taxon-name-part-type="genus" reg="Liobagrus">L.</tp:taxon-name-part><tp:taxon-name-part taxon-name-part-type="species" reg="styani">styani</tp:taxon-name-part></tp:taxon-name>
                  </italic>
                </bold>
              </td><td rowspan="1" colspan="1">
                <bold>
                  <italic>
                    <tp:taxon-name><tp:taxon-name-part taxon-name-part-type="genus" reg="Liobagrus">L.</tp:taxon-name-part><tp:taxon-name-part taxon-name-part-type="species" reg="marginatus">marginatus</tp:taxon-name-part></tp:taxon-name>
                  </italic>
                </bold>
              </td><td rowspan="1" colspan="1">
                <bold>
                  <italic>
                    <tp:taxon-name><tp:taxon-name-part taxon-name-part-type="genus" reg="Liobagrus">L.</tp:taxon-name-part><tp:taxon-name-part taxon-name-part-type="species" reg="anguillicauda">anguillicauda</tp:taxon-name-part></tp:taxon-name>
                  </italic>
                </bold>
              </td><td rowspan="1" colspan="1">
                <bold>
                  <italic>
                    <tp:taxon-name><tp:taxon-name-part taxon-name-part-type="genus" reg="Liobagrus">L.</tp:taxon-name-part><tp:taxon-name-part taxon-name-part-type="species" reg="aequilabris">aequilabris</tp:taxon-name-part></tp:taxon-name>
                  </italic>
                  <sup>a</sup>
                </bold>
              </td><td rowspan="1" colspan="1">
                <bold>
                  <italic>
                    <tp:taxon-name><tp:taxon-name-part taxon-name-part-type="genus" reg="Liobagrus">L.</tp:taxon-name-part><tp:taxon-name-part taxon-name-part-type="species" reg="chenghaiensis">chenghaiensis</tp:taxon-name-part></tp:taxon-name>
                  </italic>
                  <sup>b</sup>
                </bold>
              </td><td rowspan="1" colspan="1">
                <bold>
                  <italic>
                    <tp:taxon-name><tp:taxon-name-part taxon-name-part-type="genus" reg="Liobagrus">L.</tp:taxon-name-part><tp:taxon-name-part taxon-name-part-type="species" reg="kingi">kingi</tp:taxon-name-part></tp:taxon-name>
                  </italic>
                  <sup>c</sup>
                </bold>
              </td><td rowspan="1" colspan="1">
                <bold>
                  <italic>
                    <tp:taxon-name><tp:taxon-name-part taxon-name-part-type="genus" reg="Liobagrus">L.</tp:taxon-name-part><tp:taxon-name-part taxon-name-part-type="species" reg="huaiheensis">huaiheensis</tp:taxon-name-part></tp:taxon-name>
                  </italic>
                  <sup>d</sup>
                </bold>
              </td><td rowspan="1" colspan="1">
                <bold>
                  <italic>
                    <tp:taxon-name><tp:taxon-name-part taxon-name-part-type="genus" reg="Liobagrus">L.</tp:taxon-name-part><tp:taxon-name-part taxon-name-part-type="species" reg="chengduensis">chengduensis</tp:taxon-name-part></tp:taxon-name>
                  </italic>
                  <sup>e</sup>
                </bold>
              </td><td rowspan="1" colspan="1">
                <bold>
                  <italic>
                    <tp:taxon-name><tp:taxon-name-part taxon-name-part-type="genus" reg="Liobagrus">L.</tp:taxon-name-part><tp:taxon-name-part taxon-name-part-type="species" reg="pseudostyani">pseudostyani</tp:taxon-name-part></tp:taxon-name>
                  </italic>
                  <sup>e</sup>
                </bold>
              </td><td rowspan="1" colspan="1">
                <bold>
                  <italic>
                    <tp:taxon-name><tp:taxon-name-part taxon-name-part-type="genus" reg="Liobagrus">L.</tp:taxon-name-part><tp:taxon-name-part taxon-name-part-type="species" reg="brevispina">brevispina</tp:taxon-name-part></tp:taxon-name>
                  </italic>
                  <sup>f</sup>
                </bold>
              </td></tr><tr><td rowspan="1" colspan="1">Upper/lower jaw in length</td><td rowspan="1" colspan="1">&gt;1</td><td rowspan="1" colspan="1">&lt;1</td><td rowspan="1" colspan="1">=1</td><td rowspan="1" colspan="1">=1</td><td rowspan="1" colspan="1">≤ 1</td><td rowspan="1" colspan="1">≤ 1</td><td rowspan="1" colspan="1">&gt;1</td><td rowspan="1" colspan="1">&lt;1</td><td rowspan="1" colspan="1">&gt;1</td><td rowspan="1" colspan="1">=1</td></tr><tr><td rowspan="1" colspan="1">Caudal fin shape</td><td rowspan="1" colspan="1">Rounded</td><td rowspan="1" colspan="1">Subtruncate</td><td rowspan="1" colspan="1">Rounded</td><td rowspan="1" colspan="1">Rounded</td><td rowspan="1" colspan="1">Subtruncate</td><td rowspan="1" colspan="1">Rounded</td><td rowspan="1" colspan="1">Rounded</td><td rowspan="1" colspan="1">Rounded</td><td rowspan="1" colspan="1">Rounded</td><td rowspan="1" colspan="1">Rounded</td></tr><tr><td rowspan="1" colspan="1">Number of serrations on the pectoral fin</td><td rowspan="1" colspan="1">0</td><td rowspan="1" colspan="1">3–4</td><td rowspan="1" colspan="1">0</td><td rowspan="1" colspan="1">0</td><td rowspan="1" colspan="1">2–5</td><td rowspan="1" colspan="1">2–4</td><td rowspan="1" colspan="1">2–3</td><td rowspan="1" colspan="1">3–4</td><td rowspan="1" colspan="1">2–3</td><td rowspan="1" colspan="1">0</td></tr><tr><td rowspan="1" colspan="1">Occiput to dorsal-fin origin</td><td rowspan="1" colspan="1">5.8–11.4</td><td rowspan="1" colspan="1">8.8–12.1</td><td rowspan="1" colspan="1">8.0–10.7</td><td rowspan="1" colspan="1">–</td><td rowspan="1" colspan="1">–</td><td rowspan="1" colspan="1">–</td><td rowspan="1" colspan="1">–</td><td rowspan="1" colspan="1">–</td><td rowspan="1" colspan="1">–</td><td rowspan="1" colspan="1">–</td></tr><tr><td rowspan="1" colspan="1">Pelvic-fin origin to anal-fin origin</td><td rowspan="1" colspan="1">10.3–14.1</td><td rowspan="1" colspan="1">12.3–17.2</td><td rowspan="1" colspan="1">12.0–14.6</td><td rowspan="1" colspan="1">–</td><td rowspan="1" colspan="1">–</td><td rowspan="1" colspan="1">–</td><td rowspan="1" colspan="1">–</td><td rowspan="1" colspan="1">–</td><td rowspan="1" colspan="1">–</td><td rowspan="1" colspan="1">–</td></tr><tr><td rowspan="1" colspan="1">Dorsal-fin base length</td><td rowspan="1" colspan="1">8.2–12.7</td><td rowspan="1" colspan="1">10.8–15.3</td><td rowspan="1" colspan="1">8.5–10.7</td><td rowspan="1" colspan="1">–</td><td rowspan="1" colspan="1">–</td><td rowspan="1" colspan="1">–</td><td rowspan="1" colspan="1">–</td><td rowspan="1" colspan="1">–</td><td rowspan="1" colspan="1">–</td><td rowspan="1" colspan="1">–</td></tr></tbody></table><table-wrap-foot><fn><p>a, <xref ref-type="bibr" rid="B37">Wright and Ng 2008</xref>; b, <xref ref-type="bibr" rid="B33">Sun et al. 2013</xref>; c, <xref ref-type="bibr" rid="B39">Xie and Zhang 2018</xref>; d, <xref ref-type="bibr" rid="B4">Chen et al. 2021</xref>; e, <xref ref-type="bibr" rid="B5">Chen et al. 2022</xref>; f, <xref ref-type="bibr" rid="B40">Xie et al. 2022</xref>.</p></fn></table-wrap-foot></table-wrap></tp:treatment-sec><ref-list><ref id="B10"><mixed-citation xmlns:xlink="http://www.w3.org/1999/xlink" xlink:type="simple"><person-group><name name-style="western"><surname>Kim</surname><given-names>IS</given-names></name></person-group> (<year>1997</year>) <source>Illustrated Encyclopedia of Fauna and Flora of Korea Vol. 37 Freshwater Fishes.</source><publisher-name>Ministry of Education</publisher-name>, <publisher-loc>Seoul</publisher-loc>, <size units="page">613 pp</size>.</mixed-citation></ref><ref id="B37"><mixed-citation xmlns:xlink="http://www.w3.org/1999/xlink" xlink:type="simple"><person-group><name name-style="western"><surname>Wright</surname><given-names>JJ</given-names></name><name name-style="western"><surname>Ng</surname><given-names>HH</given-names></name></person-group> (<year>2008</year>) A new species of <italic><tp:taxon-name><tp:taxon-name-part taxon-name-part-type="genus">Liobagrus</tp:taxon-name-part></tp:taxon-name></italic> (<tp:taxon-name><tp:taxon-name-part taxon-name-part-type="order">Siluriformes</tp:taxon-name-part></tp:taxon-name>: <tp:taxon-name><tp:taxon-name-part taxon-name-part-type="family">Amblycipitidae</tp:taxon-name-part></tp:taxon-name>) from Southern China. Proceedings. Academy of Natural Sciences of Philadelphia 157: 37–43. <ext-link xlink:href="10.1635/0097-3157(2008)157%5B37:ANSOLS%5D2.0.CO;2" ext-link-type="doi" xlink:type="simple">https://doi.org/10.1635/0097-3157(2008)157[37:ANSOLS]2.0.CO;2</ext-link></mixed-citation></ref><ref id="B33"><mixed-citation xmlns:xlink="http://www.w3.org/1999/xlink" xlink:type="simple"><person-group><name name-style="western"><surname>Sun</surname><given-names>ZW</given-names></name><name name-style="western"><surname>Ren</surname><given-names>SJ</given-names></name><name name-style="western"><surname>Zhang</surname><given-names>E</given-names></name></person-group> (<year>2013</year>) <article-title><italic><tp:taxon-name><tp:taxon-name-part taxon-name-part-type="genus">Liobagrus</tp:taxon-name-part><tp:taxon-name-part taxon-name-part-type="species">chenghaiensis</tp:taxon-name-part></tp:taxon-name></italic>, a new species of catfish (<tp:taxon-name><tp:taxon-name-part taxon-name-part-type="order">Siluriformes</tp:taxon-name-part></tp:taxon-name>: <tp:taxon-name><tp:taxon-name-part taxon-name-part-type="family">Amblycipitidae</tp:taxon-name-part></tp:taxon-name>) from Yunnan, South China.</article-title><source>Ichthyological Exploration of Freshwaters</source><volume>23</volume>(<issue>4</issue>): <fpage>375</fpage>–<lpage>384</lpage>.</mixed-citation></ref><ref id="B39"><mixed-citation xmlns:xlink="http://www.w3.org/1999/xlink" xlink:type="simple"><person-group><name name-style="western"><surname>Xie</surname><given-names>RX</given-names></name><name name-style="western"><surname>Zhang</surname><given-names>E</given-names></name></person-group> (<year>2018</year>) <article-title>Re-description of the catfish species <italic><tp:taxon-name><tp:taxon-name-part taxon-name-part-type="genus">Liobagrus</tp:taxon-name-part><tp:taxon-name-part taxon-name-part-type="species">kingi</tp:taxon-name-part></tp:taxon-name></italic> Tchang, 1935 (<tp:taxon-name><tp:taxon-name-part taxon-name-part-type="class">Pisces</tp:taxon-name-part></tp:taxon-name>: <tp:taxon-name><tp:taxon-name-part taxon-name-part-type="family">Amblycipitidae</tp:taxon-name-part></tp:taxon-name>) from the upper Chang-Jiang basin, China.</article-title><source>Zootaxa</source><volume>4476</volume>(<issue>1</issue>): <fpage>69</fpage>–<lpage>76</lpage>. <ext-link xlink:href="10.11646/zootaxa.4476.1.6" ext-link-type="doi" xlink:type="simple">https://doi.org/10.11646/zootaxa.4476.1.6</ext-link></mixed-citation></ref><ref id="B4"><mixed-citation xmlns:xlink="http://www.w3.org/1999/xlink" xlink:type="simple"><person-group><name name-style="western"><surname>Chen</surname><given-names>ZG</given-names></name><name name-style="western"><surname>Wu</surname><given-names>JY</given-names></name><name name-style="western"><surname>Wen</surname><given-names>AX</given-names></name></person-group> (<year>2021</year>) <article-title><italic><tp:taxon-name><tp:taxon-name-part taxon-name-part-type="genus">Liobagrus</tp:taxon-name-part><tp:taxon-name-part taxon-name-part-type="species">huaiheensis</tp:taxon-name-part></tp:taxon-name></italic>, a new species of torrent catfish (<tp:taxon-name><tp:taxon-name-part taxon-name-part-type="subclass">Teleostei</tp:taxon-name-part></tp:taxon-name>: <tp:taxon-name><tp:taxon-name-part taxon-name-part-type="order">Siluriformes</tp:taxon-name-part></tp:taxon-name>: <tp:taxon-name><tp:taxon-name-part taxon-name-part-type="family">Amblycipitidae</tp:taxon-name-part></tp:taxon-name>) from the Huaihe River basin in Central China.</article-title><source>Zootaxa</source><volume>4952</volume>(<issue>2</issue>): <fpage>391</fpage>–<lpage>400</lpage>. <ext-link xlink:href="10.11646/zootaxa.4952.2.11" ext-link-type="doi" xlink:type="simple">https://doi.org/10.11646/zootaxa.4952.2.11</ext-link></mixed-citation></ref><ref id="B5"><mixed-citation xmlns:xlink="http://www.w3.org/1999/xlink" xlink:type="simple"><person-group><name name-style="western"><surname>Chen</surname><given-names>ZG</given-names></name><name name-style="western"><surname>Guo</surname><given-names>YS</given-names></name><name name-style="western"><surname>Wu</surname><given-names>JY</given-names></name><name name-style="western"><surname>Wen</surname><given-names>AX</given-names></name></person-group> (<year>2022</year>) <article-title><italic><tp:taxon-name><tp:taxon-name-part taxon-name-part-type="genus">Liobagrus</tp:taxon-name-part><tp:taxon-name-part taxon-name-part-type="species">chengduensis</tp:taxon-name-part></tp:taxon-name></italic>, a new species of torrent catfish (<tp:taxon-name><tp:taxon-name-part taxon-name-part-type="subclass">Teleostei</tp:taxon-name-part></tp:taxon-name>: <tp:taxon-name><tp:taxon-name-part taxon-name-part-type="order">Siluriformes</tp:taxon-name-part></tp:taxon-name>: <tp:taxon-name><tp:taxon-name-part taxon-name-part-type="family">Amblycipitidae</tp:taxon-name-part></tp:taxon-name>) from the upper Changjiang River basin in southwest China.</article-title><source>Zoological Research</source><volume>43</volume>(<issue>4</issue>): <fpage>679</fpage>–<lpage>682</lpage>. <ext-link xlink:href="10.24272/j.issn.2095-8137.2022.114" ext-link-type="doi" xlink:type="simple">https://doi.org/10.24272/j.issn.2095-8137.2022.114</ext-link></mixed-citation></ref><ref id="B40"><mixed-citation xmlns:xlink="http://www.w3.org/1999/xlink" xlink:type="simple"><person-group><name name-style="western"><surname>Xie</surname><given-names>RX</given-names></name><name name-style="western"><surname>Cao</surname><given-names>L</given-names></name><name name-style="western"><surname>Zhang</surname><given-names>E</given-names></name></person-group> (<year>2022</year>) <article-title><italic><tp:taxon-name><tp:taxon-name-part taxon-name-part-type="genus">Liobagrus</tp:taxon-name-part><tp:taxon-name-part taxon-name-part-type="species">brevispina</tp:taxon-name-part></tp:taxon-name></italic>, a new species of torrent catfish (<tp:taxon-name><tp:taxon-name-part taxon-name-part-type="order">Siluriformes</tp:taxon-name-part></tp:taxon-name>: <tp:taxon-name><tp:taxon-name-part taxon-name-part-type="family">Amblycipitidae</tp:taxon-name-part></tp:taxon-name>) from the upper Chang-Jiang basin, South China.</article-title><source>Journal of Fish Biology</source><volume>101</volume>(<issue>3</issue>): <fpage>478</fpage>–<lpage>490</lpage>. <ext-link xlink:href="10.1111/jfb.15109" ext-link-type="doi" xlink:type="simple">https://doi.org/10.1111/jfb.15109</ext-link></mixed-citation></ref></ref-list></tp:taxon-treatment>
